# Supplementary material for: Identification of single major QTL and candidate gene(s) governing hull-less seed trait in pumpkin
Source: Front Plant Sci. 2022 Aug 11;13:948106. doi: 10.3389/fpls.2022.948106 (PMC9406289; doi:10.3389/fpls.2022.948106)
Supplement: Supplementary Table 1 — List of KASP markers used in the study. [file Data_Sheet_1.xlsx]

## Sheet: KASP
Supplemenatry Table 1: List of KASP markers used in the study
S. No.	KASP	SNP position	SNP	Primer type	Primer Sequence (5’-3’)	Region	Protein	Annotated function
1	Cp_1547556	1547556	G/T	HEX	ATCCATTATTACCAACAACGTAATCACAAG	Non coding region
				FAM	ATCCATTATTACCAACAACGTAATCACAAT
				Common	TGATTTATGAACTAGTTAGTGGCAGACCAA
2	Cp_1840787	1840787	G/A	HEX	CAAGGCTATTAACAAGGGAGTGAAGG	Exon	Cp4.1LG12g02720	ATP-binding cassette sub-family C member 11
				FAM	CAAGGCTATTAACAAGGGAGTGAAGA
				Common	GAACATCTTGGGATCGCTATACTTGATTC
3	Cp_2023531	2023531	C/T	HEX	AGAGCAGAAGCTAAGAGAATTGATTGAC	Intron	Cp4.1LG12g03010	E3 SUMO-protein ligase NSE2
				FAM	AGAGCAGAAGCTAAGAGAATTGATTGAT		Cp4.1LG12g03140	Unknown protein
				Common	TAATCAGACGTCGATAAACAAGAACTCTCA
4	Cp_2137891	2137891	A/G	HEX	ATTGTAGGTCCTTGGCTTTAATTCT	Non coding region
				FAM	ATTGTAGGTCCTTGGCTTTAATTCC
				Common	CAAAAGTAGACATTGGGAATTAATAAAA
5	Cp_2211266	2211266	T/C	HEX	GTTTTGTTCATGTGGAGCAGAGCT	Exon	Cp4.1LG12g03360	Unknown protein
				FAM	GTTTTGTTCATGTGGAGCAGAGCC
				Common	ATATACCCGAAAACGGTCAAAGTAT
6	Cp_2337639	2337639	T/C	HEX	AGGAAGGAGGTTTTATTAGAAGGCTTACT	Exon	Cp4.1LG12g03430	Kinesin-like protein KIF15
				FAM	AGGAAGGAGGTTTTATTAGAAGGCTTACC
				Common	ATAATCTGTCTCATCTTTCTTATCCTTTGT
7	Cp_2435634	2435634	C/T	HEX	CCCTTGAAAACCTGAATAGAGAACG	Intron	Cp4.1LG12g03510	Polyketide cyclase / dehydrase and lipid transport protein
				FAM	CCCTTGAAAACCTGAATAGAGAACA
				Common	TAAGTTTCTTGATTGGGAAGTTTGT
8	Cp_2514080	2514080	G/A	HEX	AATTAGAGAAATATCGAATTAAGCTTCTC	Intron	Cp4.1LG12g03630	Unknown protein
				FAM	AATTAGAGAAATATCGAATTAAGCTTCTT
				Common	ATCTGCCCTTGTGCCTTTCGATAGTAAAT
9	Cp_2698798	2698798	C/T	HEX	GTAGGACTCCTCTCCTTGCCTTCCC	Intron	Cp4.1LG12g03820	Ribosomal RNA small subunit methyltransferase G
				FAM	GTAGGACTCCTCTCCTTGCCTTCCT
				Common	TAAAAGAACAACCAAATAAAAAGAGCCAAA
10	Cp_2907965	2907965	C/A	HEX	TTCGATCCTTCGACTTACTAACTG	intron	Cp4.1LG12g04060	selenium-binding protein 1
				FAM	TTCGATCCTTCGACTTACTAACTT
				Common	TTACTCATTTAGCATTTTCCCAAAC
11	Cp_2944813	2944813	G/A	HEX	AGGGTAAGGGTGAAGAGAGAGAGG	exon	Cp4.1LG12g04070	Receptor-like kinase
				FAM	AGGGTAAGGGTGAAGAGAGAGAGA
				Common	ATCCTCCAATGGGTTCTCTCAAC
12	Cp_3041082	3041082	A/G	HEX	GTTATCCACGGTCTGCACTCATACTCA	Exon	Cp4.1LG12g04090	GRAS family transcription factor
				FAM	GTTATCCACGGTCTGCACTCATACTCG
				Common	GCATCCATATTTACTGTTACAGCTTCCAT
13	Cp_3130647	3130647	A/T	HEX	CAACATGGGATCTCACATTAGTCCA		Non coding
				FAM	CAACATGGGATCTCACATTAGTCCT
				Common	CAGAAACAGAGAAGTACAATTTAAAAGAAA
14	Cp_3197242	3197242	G/A	HEX	AGAACAGATATAATGGCCAACCAAATTACG	Intron	Cp4.1LG12g04250	Nuclear pore glycoprotein p62
				FAM	AGAACAGATATAATGGCCAACCAAATTACA
				Common	TCGGGATATTCTTCTTAGACTTGAGGTATTC
15	Cp_3405355	3405355	A/T	HEX	AGTATCATGACTTTGGTCAAAACAAT		Non coding
				FAM	AGTATCATGACTTTGGTCAAAACAAA
				Common	ATCTCTGGAAACTTTTATGGGATCA
16	Cp_3430407	3430407	C/T	HEX	TAAGTCCTACTACAAACATTACATTTGG	Non coding region
				FAM	TAAGTCCTACTACAAACATTACATTTGA
				Common	GTATTGTTGAGGTCTTATGTGTCTCAC
17	Cp_3498687	3498687	T/C	HEX	ACATGGGTATATAAGTTGGGAATAGTATA	Non coding
				FAM	ACATGGGTATATAAGTTGGGAATAGTATG
				Common	GATCCATTTTAGCTATAAGCACTCCTTA
18	Cp_3592374	3592374	C/A	HEX	GATAGAACTGTCCACAAGGATGAAAC	Non coding region
				FAM	GATAGAACTGTCCACAAGGATGAAAA
				Common	GATTTAAGGCTTCAAGTTGTTCACAT
19	Cp_3687772	3687772	G/T	HEX	ATTTTTCAAACTTTTCCCTCGACAG
				FAM	ATTTTTCAAACTTTTCCCTCGACAT	Non coding
				Common	TGACACACCAAGATTTAACCTATGA
20	Cp_3693822	3693822	G/C	HEX	CATCTTATATCGTCACATAATCTATTCCATAG	Non coding
				FAM	CATCTTATATCGTCACATAATCTATTCCATAC
				Common	CATACGATATCCATTATCCCATGAT
21	Cp_3802830	3802830	T/C	HEX	ATTTGCTAAATTTTACGATGGTCATGTGTTA	Intron	Cp4.1LG12g04440	Leucine carboxyl methyltransferase
				FAM	ATTTGCTAAATTTTACGATGGTCATGTGTTG
				Common	AAACAATCCAAAGACTCTAATCATGCAAAG

## Sheet: Gene List
Supplementary Table 2: List of genes present in the candidate region
S. No.	Gene	Annotated Function	Start position	End position
1	Cp4.1LG12g02680	Flowering promoting factor 1	1815513	1815848
2	Cp4.1LG12g02690	Rapid alkalinization factor	1829606	1829989
3	Cp4.1LG12g02700	Ubiquitin-like-specific protease ESD4-like protein	1844271	1849236
4	Cp4.1LG12g02710	Histone-arginine methyltransferase, putative	1833926	1838954
5	Cp4.1LG12g02720	ATP-binding cassette sub-family C member 11	1839629	1843485
6	Cp4.1LG12g02730	Fatty acid oxidation complex subunit alpha	1860032	1865394
7	Cp4.1LG12g02740	Homeodomain-like protein	1791430	1796258
8	Cp4.1LG12g02750	Dynein beta chain, ciliary	1797735	1801218
9	Cp4.1LG12g02760	40S ribosomal protein S21	1823875	1825972
10	Cp4.1LG12g02770	Chaperone protein dnaJ, putative	1860001	1876466
11	Cp4.1LG12g02780	Kinesin-like protein	1849832	1857978
12	Cp4.1LG12g02790	Vesicle-associated membrane protein	1816761	1820015
13	Cp4.1LG12g02800	UDP-glucuronate decarboxylase protein 1	1877593	1881852
14	Cp4.1LG12g02810	Mitochondrial carrier protein-like	1801525	1806704
15	Cp4.1LG12g02820	Major allergen d 1	1980900	1982416
16	Cp4.1LG12g02830	Dynein light chain	1908143	1911205
17	Cp4.1LG12g02840	Ring finger protein, putative	1925852	1926610
18	Cp4.1LG12g02850	DAG protein	1938078	1940633
19	Cp4.1LG12g02860	Phospholipase D	1945418	1956093
20	Cp4.1LG12g02870	Protein phosphatase 2C family protein	1959552	1965058
21	Cp4.1LG12g02880	BnaA03g42290D protein	1965836	1971054
22	Cp4.1LG12g02890	Unknown protein	1934883	1935140
23	Cp4.1LG12g02900	Unknown protein	1937267	1937521
24	Cp4.1LG12g02910	Unknown protein	1912941	1913267
25	Cp4.1LG12g02920	Unknown protein	1913596	1915441
26	Cp4.1LG12g02930	glycine-rich protein	1942558	1943160
27	Cp4.1LG12g02940	Protein DETOXIFICATION	1915799	1918269
28	Cp4.1LG12g02950	Lipase family protein, expressed	1969270	1976665
29	Cp4.1LG12g02960	Dehydration-induced 19-like protein	1983444	1985964
30	Cp4.1LG12g02970	Fatty acid oxidation complex subunit alpha	1899179	1906092
31	Cp4.1LG12g02980	Pleiotropic regulator 1	1883937	1892884
32	Cp4.1LG12g02990	BnaA02g30570D protein	1895289	1897094
33	Cp4.1LG12g03000	Two-component response regulator	1997163	2003088
34	Cp4.1LG12g03010	E3 SUMO-protein ligase NSE2	2020284	2027364
35	Cp4.1LG12g03020	GATA transcription factor, putative	2009529	2010869
36	Cp4.1LG12g03030	Importin subunit alpha	2004168	2007992
37	Cp4.1LG12g03040	Calmodulin-binding transcription activator	2056191	2067298
38	Cp4.1LG12g03050	60S ribosomal protein L29, putative	2070022	2072637
39	Cp4.1LG12g03060	Zinc finger protein, putative	2017198	2017557
40	Cp4.1LG12g03070	DUF3511 domain protein	2018010	2018261
41	Cp4.1LG12g03080	ADP-ribosylation factor family protein	2065409	2069085
42	Cp4.1LG12g03090	Beta xylosidase	2045702	2051382
43	Cp4.1LG12g03100	Dihydrolipoyl dehydrogenase	2073784	2080210
44	Cp4.1LG12g03110	AMSH-like ubiquitin thioesterase 1	2034254	2039753
45	Cp4.1LG12g03120	MYB transcription factor	2030099	2031025
46	Cp4.1LG12g03130	Unknown protein	2026324	2026719
47	Cp4.1LG12g03140	Unknown protein	2022092	2026228
48	Cp4.1LG12g03150	tapetum determinant 1	2118726	2121004
49	Cp4.1LG12g03160	Enoyl-CoA hydratase	2150194	2153529
50	Cp4.1LG12g03170	Mitochondrial import inner membrane translocase subunit Tim17/Tim22/Tim23 family protein	2095370	2101442
51	Cp4.1LG12g03180	4Fe-4S ferredoxin, iron-sulfur binding	2111726	2116333
52	Cp4.1LG12g03190	ATP-citrate synthase, putative	2131617	2136921
53	Cp4.1LG12g03200	Kinase family protein	2140956	2147125
54	Cp4.1LG12g03210	Unknown protein	2165520	2166552
55	Cp4.1LG12g03220	Serine/threonine-protein phosphatase 4 regulatory subunit 3	2081573	2094461
56	Cp4.1LG12g03230	Protein phosphatase 2C family protein	2155518	2157685
57	Cp4.1LG12g03240	Unknown protein	2122189	2122731
58	Cp4.1LG12g03250	Unknown protein	2125881	2126423
59	Cp4.1LG12g03260	Unknown protein	2124306	2124848
60	Cp4.1LG12g03270	Transcription factor, putative	2174973	2175581
61	Cp4.1LG12g03280	Huntingtin-interacting K-like protein	2146617	2149254
62	Cp4.1LG12g03290	Aldehyde dehydrogenase, putative	2101994	2110553
63	Cp4.1LG12g03300	Unknown protein	2162901	2163361
64	Cp4.1LG12g03310	Hexosyltransferase	2286130	2287985
65	Cp4.1LG12g03320	WRKY transcription factor	2190645	2192926
66	Cp4.1LG12g03330	30S ribosomal protein S1	2278701	2284005
67	Cp4.1LG12g03340	Ubiquitin-protein ligase, putative	2251607	2265769
68	Cp4.1LG12g03350	Nuclear export mediator factor Nemf	2266842	2277240
69	Cp4.1LG12g03360	Unknown protein	2206278	2212907
70	Cp4.1LG12g03370	DnaJ homolog subfamily C member 14	2223314	2230637
71	Cp4.1LG12g03380	Beta-glucosidase-like protein	2231583	2239318
72	Cp4.1LG12g03390	FCA	2196254	2207031
73	Cp4.1LG12g03400	Desiccation-related protein PCC13-62	2215256	2219519
74	Cp4.1LG12g03410	30S ribosomal S6	2219845	2222704
75	Cp4.1LG12g03420	Craniofacial development protein 1	2288619	2293003
76	Cp4.1LG12g03430	Kinesin-like protein KIF15	2329925	2342993
77	Cp4.1LG12g03440	Polygalacturonase	2295190	2299042
78	Cp4.1LG12g03450	YTH domain family protein 2	2300766	2305218
79	Cp4.1LG12g03460	Kinase family protein	2348377	2352926
80	Cp4.1LG12g03470	Novel plant snare, putative	2357650	2364697
81	Cp4.1LG12g03480	ARM repeat superfamily protein	2307256	2321990
82	Cp4.1LG12g03490	Non-specific serine/threonine protein kinase	2366003	2373058
83	Cp4.1LG12g03500	Pentatricopeptide repeat-containing protein, putative	2344586	2347731
84	Cp4.1LG12g03510	Polyketide cyclase / dehydrase and lipid transport protein	2418163	2423040
85	Cp4.1LG12g03520	tRNA pseudouridine synthase	2393010	2395959
86	Cp4.1LG12g03530	Unplaced genomic scaffold PLICRscaffold_15, whole genome shotgun sequence	2422839	2442646
87	Cp4.1LG12g03540	Pigment defective 320 protein	2396553	2399744
88	Cp4.1LG12g03550	HAD-superfamily hydrolase, subfamily IG, 5'-nucleotidase	2401042	2415388
89	Cp4.1LG12g03560	Unknown protein	2457642	2472838
90	Cp4.1LG12g03570	Unknown protein	2538971	2540927
91	Cp4.1LG12g03580	tRNA-specific adenosine deaminase 1	2566627	2570580
92	Cp4.1LG12g03590	Unknown protein	2562828	2566484
93	Cp4.1LG12g03600	Unknown protein	2548189	2550571
94	Cp4.1LG12g03610	AT hook motif DNA-binding family protein	2579477	2582436
95	Cp4.1LG12g03620	Unknown protein	2575781	2578949
96	Cp4.1LG12g03630	Unknown protein	2473537	2527147
97	Cp4.1LG12g03640	Glycerol-3-phosphate acyltransferase	2673157	2676758
98	Cp4.1LG12g03650	Kinase family protein	2638981	2645139
99	Cp4.1LG12g03660	Signal peptide peptidase-like protein	2648584	2657840
100	Cp4.1LG12g03670	ATPase, vacuolar ER assembly factor, Vma12	2607739	2610216
101	Cp4.1LG12g03680	Myc anthocyanin regulatory protein	2613869	2621177
102	Cp4.1LG12g03690	Calmodulin-binding heat-shock protein, putative	2594896	2600077
103	Cp4.1LG12g03700	BnaA09g39120D protein	2631829	2637843
104	Cp4.1LG12g03710	MACPF domain-containing CAD1-like protein	2589827	2593964
105	Cp4.1LG12g03720	Cytochrome P450 family protein	2678868	2680523
106	Cp4.1LG12g03730	2-oxoglutarate (2OG) and Fe(II)-dependent oxygenase superfamily protein	2623145	2624234
107	Cp4.1LG12g03740	Beta-amylase	2598984	2608486
108	Cp4.1LG12g03750	Unknown protein	2726202	2730645
109	Cp4.1LG12g03760	Cysteine synthase	2706459	2711430
110	Cp4.1LG12g03770	RING-H2 zinc finger protein	2755806	2756294
111	Cp4.1LG12g03780	PLAC8 family protein	2751864	2754838
112	Cp4.1LG12g03790	Leucine-rich repeat/extensin	2744480	2747086
113	Cp4.1LG12g03800	Heavy-metal-associated domain-containing protein	2779747	2781623
114	Cp4.1LG12g3810	Haloacid dehalogenase-like hydrolase family protein	2700672	2703712
115	Cp4.1LG12g03820	Ribosomal RNA small subunit methyltransferase G	2696936	2700575
116	Cp4.1LG12g03830	Arid/bright DNA-binding domain-containing family protein	2712304	2717443
117	Cp4.1LG12g03840	HMG-I and HMG-Y, DNA-binding	2738880	2740237
118	Cp4.1LG12g03850	Mitogen-activated protein kinase	2759463	2764530
119	Cp4.1LG12g03860	Transmembrane protein 8B	2729422	2735803
120	Cp4.1LG12g03870	Nuclear transport factor 2 (NTF2) family protein	2771290	2775101
121	Cp4.1LG12g03880	Protein DETOXIFICATION	2721711	2725471
122	Cp4.1LG12g03890	Origin recognition complex subunit 5	2689984	2695276
123	Cp4.1LG12g03900	Protein BPS1, chloroplastic	2767587	2768588
124	Cp4.1LG12g03910	Unknown protein	2857573	2863870
125	Cp4.1LG12g03920	BTB/POZ domain-containing family protein	2875047	2884753
126	Cp4.1LG12g03930	1-aminocyclopropane-1-carboxylate synthase 1	2792309	2795311
127	Cp4.1LG12g03940	glycosyl transferase family 1 protein	2865468	2874146
128	Cp4.1LG12g03950	Late embryogenesis abundant hydroxyproline-rich glycoprotein	2823883	2824536
129	Cp4.1LG12g03960	RING/U-box superfamily protein, putative isoform 1	2817816	2823387
130	Cp4.1LG12g03970	1-aminocyclopropane-1-carboxylate synthase 1	2801448	2803560
131	Cp4.1LG12g03980	Fatty acid/sphingolipid desaturase	2850815	2852158
132	Cp4.1LG12g03990	Golgin candidate 4	2825200	2848445
133	Cp4.1LG12g04000	Superkiller viralicidic activity 2-like 2	2958816	2969341
134	Cp4.1LG12g04010	Xyloglucan galactosyltransferase KATAMARI1	2900208	2903680
135	Cp4.1LG12g04020	G-box binding, MFMR	2888085	2888924
136	Cp4.1LG12g04030	GDSL esterase/lipase	2890013	2894483
137	Cp4.1LG12g04040	Long-chain-fatty-acid CoA ligase, putative	2919014	2934658
138	Cp4.1LG12g04050	Arginine--tRNA ligase	2947726	2951794
139	Cp4.1LG12g04060	selenium-binding protein 1	2906604	2910577
140	Cp4.1LG12g04070	Receptor-like kinase	2941245	2944833
141	Cp4.1LG12g04080	Glycosyltransferase	2953381	2954743
142	Cp4.1LG12g04090	GRAS family transcription factor	3038749	3041400
143	Cp4.1LG12g04100	Vesicle-associated 1-1-like protein	2979590	2984924
144	Cp4.1LG12g04110	Receptor-like protein kinase family	2997925	3001807
145	Cp4.1LG12g04120	PLATZ transcription factor family protein	2976175	2977944
146	Cp4.1LG12g04130	Unknown protein	2987098	2991250
147	Cp4.1LG12g04140	Apoplastic invertase	3079892	3082535
148	Cp4.1LG12g04150	Phosphatidate cytidylyltransferase	3057527	3074525
149	Cp4.1LG12g04160	Potassium voltage-gated channel subfamily C member 4	3142155	3143859
150	Cp4.1LG12g04170	mRNA, clone: RTFL01-46-D12	3183611	3187152
151	Cp4.1LG12g04180	Cyclin family protein	3173019	3175388
152	Cp4.1LG12g04190	Plastid lipid-associated protein	3098459	3101366
153	Cp4.1LG12g04200	Apoplastic invertase	3095725	3098170
154	Cp4.1LG12g04210	Basic helix-loop-helix transcription factor	3164075	3167063
155	Cp4.1LG12g04220	Apoplastic invertase	3126573	3129010
156	Cp4.1LG12g04230	Uncharacterised conserved protein UCP022280	3148870	3158799
157	Cp4.1LG12g04240	Cytochrome P450	3286711	3288825
158	Cp4.1LG12g04250	Nuclear pore glycoprotein p62	3189150	3204115
159	Cp4.1LG12g04260	Protein TIC 20, chloroplastic	3231353	3234705
160	Cp4.1LG12g04270	EF hand family protein	3239000	3243297
161	Cp4.1LG12g04280	Golgi to ER traffic 4	3207315	3220833
162	Cp4.1LG12g04290	Unknown protein	3226324	3227572
163	Cp4.1LG12g04300	Unknown protein	3223068	3223764
164	Cp4.1LG12g04310	TAC1	3331533	3333798
165	Cp4.1LG12g04320	BnaA04g27120D protein	3384381	3386561
166	Cp4.1LG12g04330	Calcium-binding EF-hand family protein	3481105	3481479
167	Cp4.1LG12g04340	Unknown protein	3403561	3404052
168	Cp4.1LG12g04350	NAC domain-containing protein, putative	3411999	3413380
169	Cp4.1LG12g04360	S-adenosyl-L-methionine-dependent methyltransferases superfamily protein	3400909	3401856
170	Cp4.1LG12g04370	Protein IQ-DOMAIN 14	3406540	3408651
171	Cp4.1LG12g04380	Basic helix loop helix (BHLH) family transcription factor	3393961	3396917
172	Cp4.1LG12g04390	Calcium-dependent protein kinase	3667527	3676482
173	Cp4.1LG12g04400	Auxin-responsive family protein	3679140	3679442
174	Cp4.1LG12g04410	Hydroxyproline-rich glycoprotein family protein, putative	3731848	3733623
175	Cp4.1LG12g04420	Protein of unknown function (DUF630 and DUF632)	3811994	3815244
176	Cp4.1LG12g04430	Kinesin light chain	3708930	3712234
177	Cp4.1LG12g04440	Leucine carboxyl methyltransferase	3790539	3807326
178	Cp4.1LG12g04450	Poly(RC)-binding-like protein	3720550	3727566
179	Cp4.1LG12g04460	COP9 signalosome complex subunit-like protein	3759316	3773101
180	Cp4.1LG12g04470	Fiber protein fb11	3712591	3716476
181	Cp4.1LG12g04480	Cationic amino acid transporter	3738411	3753373
182	Cp4.1LG12g04490	Elongation factor G, mitochondrial	3776883	3788721

## Sheet: Variance
Supplementary Table 3: Variance for RNA-seq expression between seeds of hull-less and hulled genotypes at different time intervals
	Gene	Cpepo_LG5s	Cpepo_R5s	Cpepo_LG10s	Cpepo_R10s	Cpepo_LG15s	Cpepo_R15s	Cpepo_LG20s	Cpepo_R20s	Cpepo_LG40s	Cpepo_R40s
	Cp4.1LG1204350	2.30723	1.1788	4169.63	213.625	986.849	92.3625	11475.6	5.3508	2.8036	1.19723
	Cp4.1LG12g03120	30.578	8.27293	59.1112	7.14223	4.30163	0.321733	7.38293	1.57943	0.0952333	0.660033
